# Supplementary material for: Identification of ZmBK2 Gene Variation Involved in Regulating Maize Brittleness
Source: Genes (Basel). 2023 May 23;14(6):1126. doi: 10.3390/genes14061126 (PMC10298650; doi:10.3390/genes14061126)
Supplement: Supplementary file 1 [file genes-14-01126-s001.zip]

Archive with 3 entries (3 files):
- Supplementary Materials Figure S1-S7.pdf
- Supplementary Materials Table S1-S4ú1⁄4Table S6-S7.pdf
- Table S6 Enrichment analysis of TFs..xlsx
