# Supplementary material for: Identification of ZmBK2 Gene Variation Involved in Regulating Maize Brittleness
Source: Genes (Basel). 2023 May 23;14(6):1126. doi: 10.3390/genes14061126 (PMC10298650; doi:10.3390/genes14061126)
Supplement: Supplementary file 1 [file genes-14-01126-s001.zip › Table S6 Enrichment analysis of TFs..xlsx]

## Sheet: Stalks-down
GRMZM2G416701	AP2
GRMZM2G021573	AP2
GRMZM2G160005	ARF
GRMZM2G390641	ARF
GRMZM2G475263	ARF
GRMZM2G360523	ARR-B
GRMZM2G409974	ARR-B
GRMZM2G344521	B3
GRMZM2G102514	BES1
GRMZM2G173372	bHLH
GRMZM5G828396	bHLH
GRMZM2G113257	bHLH
GRMZM2G015666	bHLH
GRMZM2G159937	bHLH
GRMZM2G045883	bHLH
GRMZM2G030744	bHLH
GRMZM2G101350	bHLH
GRMZM2G085467	bHLH
GRMZM2G082586	bHLH
GRMZM2G095899	bHLH
GRMZM2G086474	bHLH
GRMZM2G042893	bHLH
GRMZM2G016756	bHLH
GRMZM2G154029	bHLH
GRMZM2G114873	bHLH
GRMZM2G145579	bHLH
GRMZM2G472671	bHLH
GRMZM2G153454	bHLH
GRMZM2G019106	bZIP
GRMZM2G043600	bZIP
AC203957.3_FGP004	bZIP
GRMZM2G353553	bZIP
GRMZM2G016150	bZIP
AC232238.2_FGP004	bZIP
GRMZM2G168079	bZIP
GRMZM2G161255	C2H2
GRMZM2G110107	C2H2
AF546187.1_FGP012	C2H2
AC233952.1_FGP008	C2H2
GRMZM2G136494	C2H2
GRMZM2G139160	C2H2
GRMZM2G042666	C2H2
GRMZM2G084014	C2H2
GRMZM2G179677	C2H2
GRMZM2G147623	C3H
GRMZM2G107886	CO-like
AC233888.1_FGP002	CO-like
GRMZM2G153754	CPP
GRMZM2G118884	DBB
GRMZM5G834596	DBB
GRMZM2G327189	Dof
GRMZM2G456452	Dof
GRMZM2G108865	Dof
GRMZM2G589696	Dof
GRMZM2G378665	E2F/DP
GRMZM2G151811	EIL
GRMZM2G003558	EIL
GRMZM2G103085	ERF
GRMZM2G173771	ERF
GRMZM2G160971	ERF
GRMZM2G069126	ERF
GRMZM2G069146	ERF
GRMZM2G369472	ERF
GRMZM2G009598	ERF
GRMZM2G474326	ERF
GRMZM2G138396	ERF
GRMZM2G380377	ERF
GRMZM2G113060	ERF
GRMZM2G001663	FAR1
GRMZM2G069525	G2-like
GRMZM2G026833	G2-like
GRMZM2G006477	G2-like
GRMZM2G159119	G2-like
GRMZM2G052616	GATA
GRMZM2G009530	GATA
GRMZM2G392516	GeBP
GRMZM2G036966	GeBP
GRMZM2G104342	GRAS
GRMZM2G131516	GRAS
GRMZM2G368909	GRAS
GRMZM2G418899	GRAS
GRMZM2G073779	GRAS
GRMZM2G359304	GRAS
GRMZM2G019060	GRAS
GRMZM2G073823	GRAS
GRMZM2G073805	GRAS
GRMZM2G015080	GRAS
GRMZM2G163641	HB-other
GRMZM2G094935	HB-PHD
GRMZM2G004957	HD-ZIP
GRMZM2G068672	HD-ZIP
GRMZM2G118063	HD-ZIP
GRMZM2G117164	HD-ZIP
GRMZM2G001289	HD-ZIP
GRMZM2G130442	HD-ZIP
GRMZM2G034113	HD-ZIP
GRMZM2G026643	HD-ZIP
GRMZM2G123140	HD-ZIP
GRMZM2G021339	HD-ZIP
GRMZM2G119999	HD-ZIP
GRMZM2G004334	HD-ZIP
GRMZM2G118047	HSF
GRMZM2G044902	LBD
GRMZM2G079185	LBD
GRMZM2G180190	LFY
GRMZM2G060057	LSD
GRMZM2G070034	MIKC_MADS
GRMZM2G069370	MIKC_MADS
GRMZM2G405094	MYB
GRMZM2G051256	MYB
GRMZM2G028054	MYB
GRMZM2G173633	MYB
GRMZM2G130149	MYB
GRMZM2G330475	MYB
GRMZM2G078820	MYB
GRMZM2G431156	MYB
GRMZM2G093789	MYB
GRMZM2G003406	MYB
GRMZM2G119693	MYB
GRMZM2G143274	MYB
GRMZM2G135052	MYB
GRMZM2G088524	MYB
GRMZM2G456960	MYB
GRMZM2G049194	MYB
GRMZM2G049695	MYB
GRMZM2G179049	NAC
GRMZM2G074358	NAC
GRMZM2G003715	NAC
GRMZM2G167018	NAC
GRMZM2G059428	NAC
GRMZM2G100593	NAC
GRMZM2G126957	NF-YA
GRMZM5G857944	NF-YA
GRMZM2G059939	RAV
GRMZM2G179021	SRS
GRMZM2G017606	SRS
GRMZM2G097683	SRS
GRMZM5G832409	TALE
GRMZM2G004641	TALE
GRMZM2G076272	TALE
GRMZM2G013617	TALE
GRMZM2G002225	TALE
GRMZM2G458728	TALE
GRMZM2G037823	Trihelix
GRMZM5G818655	Trihelix
GRMZM2G016649	Trihelix
GRMZM2G153575	Trihelix
GRMZM2G427087	Trihelix
GRMZM2G025895	WRKY
GRMZM2G013391	WRKY
GRMZM2G163418	WRKY
GRMZM5G816457	WRKY
GRMZM2G105140	WRKY
GRMZM2G063880	WRKY
GRMZM5G863420	WRKY
GRMZM2G441031	WRKY
GRMZM2G005207	WRKY
GRMZM2G116646	YABBY

## Sheet: Stalks-up
GRMZM2G065496	B3
GRMZM2G328742	B3
GRMZM5G805685	B3
GRMZM5G839518	bHLH
GRMZM5G818643	bHLH
GRMZM2G180452	bHLH
GRMZM2G080054	bHLH
GRMZM2G172297	bHLH
GRMZM2G173534	bHLH
GRMZM2G027068	bHLH
GRMZM2G378653	bHLH
GRMZM2G052102	bZIP
GRMZM2G080731	bZIP
GRMZM2G030877	bZIP
AC233853.1_FGP002	bZIP
GRMZM2G134863	bZIP
GRMZM2G094352	bZIP
GRMZM2G000126	C2H2
GRMZM2G177693	C2H2
GRMZM2G470422	C2H2
GRMZM5G801627	C3H
GRMZM2G447551	CAMTA
GRMZM2G013398	CO-like
AC203865.3_FGP001	CPP
GRMZM2G018876	DBB
GRMZM2G075562	DBB
AC233935.1_FGP005	Dof
GRMZM2G010290	Dof
GRMZM2G351232	E2F/DP
GRMZM2G404769	E2F/DP
GRMZM2G151542	ERF
GRMZM2G020150	ERF
GRMZM2G119865	ERF
GRMZM2G073047	ERF
GRMZM2G068967	ERF
GRMZM2G300924	ERF
GRMZM2G139765	ERF
GRMZM2G025062	ERF
GRMZM2G052667	ERF
GRMZM5G846057	ERF
GRMZM2G421033	ERF
GRMZM2G131281	ERF
GRMZM2G035370	G2-like
GRMZM2G171468	G2-like
GRMZM5G887276	G2-like
GRMZM2G175827	G2-like
GRMZM2G143433	GRAS
GRMZM2G179325	GRAS
GRMZM2G098517	GRAS
GRMZM2G408012	GRAS
GRMZM2G317287	GRAS
GRMZM2G474656	HB-PHD
GRMZM2G127537	HD-ZIP
GRMZM2G178741	HD-ZIP
GRMZM2G005815	HSF
GRMZM2G164909	HSF
GRMZM2G301485	HSF
GRMZM2G089525	HSF
AC205471.4_FGP003	HSF
GRMZM2G010871	HSF
GRMZM2G139535	HSF
GRMZM2G017319	LBD
GRMZM2G386674	LBD
GRMZM2G098813	LFY
GRMZM2G005155	MIKC_MADS
GRMZM2G320549	M-type_MADS
GRMZM2G041415	MYB
GRMZM2G050550	MYB
GRMZM2G032655	MYB
GRMZM5G803308	MYB
GRMZM2G040924	MYB
GRMZM5G833253	MYB
GRMZM2G147698	MYB
GRMZM2G301642	MYB
GRMZM2G083347	NAC
GRMZM5G857701	NAC
GRMZM2G336533	NAC
GRMZM2G038073	NAC
AC211478.3_FGP004	NAC
GRMZM2G038303	NF-YA
GRMZM2G165488	NF-YA
GRMZM5G878561	SBP
GRMZM2G414159	Trihelix
GRMZM2G169580	Trihelix
GRMZM2G111696	VOZ
GRMZM2G149683	WRKY
GRMZM2G071907	WRKY
GRMZM2G031963	WRKY
GRMZM2G161315	ZF-HD

## Sheet: Leaves-down
GRMZM2G025895	WRKY
GRMZM2G322672	ERF
GRMZM2G113078	AP2
GRMZM2G390641	ARF
GRMZM2G437460	ARF
GRMZM2G101350	bHLH
GRMZM2G313058	bHLH
GRMZM2G180452	bHLH
GRMZM2G089501	bHLH
GRMZM2G042893	bHLH
GRMZM2G154029	bHLH
GRMZM2G350165	bHLH
GRMZM2G169947	bHLH
GRMZM2G114873	bHLH
GRMZM2G472671	bHLH
GRMZM2G153454	bHLH
GRMZM2G049229	bHLH
GRMZM2G019106	bZIP
GRMZM2G479885	bZIP
GRMZM2G030877	bZIP
AC186606.4_FGP003	bZIP
GRMZM2G120794	C2H2
AC233952.1_FGP008	C2H2
GRMZM2G139160	C2H2
GRMZM2G000836	C2H2
GRMZM2G012717	CO-like
GRMZM2G064655	Dof
GRMZM2G456452	Dof
GRMZM2G171852	Dof
AC233850.1_FGP005	E2F/DP
GRMZM2G009598	ERF
GRMZM2G080516	ERF
GRMZM2G168002	G2-like
GRMZM2G052544	G2-like
AC233960.1_FGP003	G2-like
GRMZM2G117193	G2-like
GRMZM2G010920	G2-like
GRMZM2G159119	G2-like
GRMZM2G173882	G2-like
GRMZM2G098800	GRAS
GRMZM2G106356	GRAS
GRMZM2G122750	HB-other
GRMZM2G041127	HD-ZIP
GRMZM2G002915	HD-ZIP
GRMZM2G366130	HD-ZIP
GRMZM2G021339	HD-ZIP
GRMZM2G119999	HD-ZIP
GRMZM2G164909	HSF
GRMZM2G105348	HSF
GRMZM5G873586	LBD
GRMZM2G177110	LBD
GRMZM2G118250	LBD
GRMZM2G089106	LSD
GRMZM2G060057	LSD
GRMZM2G117961	MIKC_MADS
GRMZM2G320549	M-type_MADS
AC206901.3_FGP005	MYB
GRMZM2G056986	MYB
GRMZM2G028054	MYB
GRMZM2G048910	MYB
GRMZM2G130149	MYB
GRMZM2G037650	MYB
GRMZM2G093789	MYB
GRMZM2G020772	MYB
GRMZM2G139284	MYB
GRMZM2G701063	MYB
GRMZM2G135052	MYB
GRMZM2G158117	MYB
GRMZM2G065829	MYB
GRMZM2G157306	MYB
GRMZM2G029850	MYB
GRMZM2G117497	MYB
GRMZM2G179049	NAC
GRMZM2G159500	NAC
GRMZM2G167018	NAC
GRMZM2G018436	NAC
GRMZM2G406204	NAC
GRMZM2G181605	NAC
GRMZM2G347043	NAC
GRMZM2G104396	NF-YA
GRMZM5G857944	NF-YA
GRMZM2G040349	NF-YA
GRMZM2G105317	NF-YC
GRMZM2G048582	Nin-like
GRMZM2G453001	STAT
GRMZM2G445944	TCP
GRMZM2G465091	TCP
GRMZM5G805026	WOX
GRMZM2G004060	WRKY
GRMZM2G164082	WRKY
GRMZM2G125653	WRKY
GRMZM2G052671	WRKY
GRMZM2G425430	WRKY

## Sheet: Leaves-up
GRMZM2G153233	ARF
GRMZM2G475263	ARF
GRMZM2G409974	ARR-B
GRMZM2G174610	B3
GRMZM2G344521	B3
GRMZM2G142999	B3
GRMZM2G109879	B3
GRMZM5G834874	B3
GRMZM2G008356	B3
GRMZM2G069408	bHLH
GRMZM5G839518	bHLH
GRMZM2G085467	bHLH
GRMZM2G080054	bHLH
GRMZM2G033413	bZIP
GRMZM5G821024	bZIP
GRMZM2G122846	bZIP
GRMZM2G175280	bZIP
GRMZM2G435357	C2H2
GRMZM2G129261	C2H2
GRMZM2G171073	C2H2
GRMZM2G177693	C2H2
AF546187.1_FGP012	C2H2
GRMZM2G179677	C2H2
GRMZM2G039889	C3H
GRMZM2G086994	C3H
GRMZM2G463525	Dof
GRMZM2G148333	ERF
GRMZM2G119865	ERF
GRMZM2G068967	ERF
GRMZM2G114820	ERF
GRMZM5G846057	ERF
GRMZM2G044077	ERF
GRMZM2G404973	GATA
EF517601.1_FGP010	GeBP
GRMZM5G889326	GRAS
GRMZM2G098517	GRAS
GRMZM2G098594	GRF
GRMZM2G116658	HD-ZIP
GRMZM2G118063	HD-ZIP
GRMZM2G122897	HD-ZIP
GRMZM2G026742	HSF
GRMZM2G002131	HSF
GRMZM2G098696	HSF
GRMZM2G154320	LBD
GRMZM5G814279	MIKC_MADS
GRMZM2G048136	MYB
GRMZM2G017520	MYB
GRMZM2G077789	MYB
GRMZM2G111906	MYB_related
GRMZM2G049695	MYB_related
GRMZM2G083347	NAC
GRMZM2G059428	NAC
GRMZM2G112681	NAC
GRMZM2G114850	NAC
AC211478.3_FGP004	NAC
GRMZM2G038303	NF-YA
GRMZM2G089812	NF-YC
GRMZM2G059939	RAV
GRMZM2G067624	SBP
GRMZM2G004641	TALE
GRMZM2G166946	TCP
GRMZM2G142751	TCP
GRMZM2G113888	TCP
GRMZM2G379179	Trihelix
GRMZM2G080583	Trihelix
GRMZM2G156016	VOZ
GRMZM2G063216	WRKY
GRMZM2G120320	WRKY
GRMZM2G327349	WRKY
GRMZM2G408462	WRKY
GRMZM2G030272	WRKY

## Sheet: Co-Downregulation
GRMZM2G390641	ARF
GRMZM2G153454	bHLH
GRMZM2G154029	bHLH
GRMZM2G114873	bHLH
GRMZM2G472671	bHLH
GRMZM2G101350	bHLH
GRMZM2G042893	bHLH
GRMZM2G019106	bZIP
GRMZM2G139160	C2H2
AC233952.1_FGP008	C2H2
GRMZM2G456452	Dof
GRMZM2G009598	ERF
GRMZM2G159119	G2-like
GRMZM2G021339	HD-ZIP
GRMZM2G119999	HD-ZIP
GRMZM2G060057	LSD
GRMZM2G135052	MYB
GRMZM2G093789	MYB
GRMZM2G028054	MYB
GRMZM2G130149	MYB
GRMZM2G179049	NAC
GRMZM2G167018	NAC
GRMZM5G857944	NF-YA
GRMZM2G025895	WRKY

## Sheet: Co-UPregulation
GRMZM5G839518	bHLH
GRMZM2G080054	bHLH
GRMZM2G177693	C2H2
GRMZM5G846057	ERF
GRMZM2G068967	ERF
GRMZM2G119865	ERF
GRMZM2G098517	GRAS
GRMZM2G083347	NAC
AC211478.3_FGP004	NAC
GRMZM2G038303	NF-YA
